# Supplementary material for: Integrating Pharmacogenomics and Network Topology for Machine Learning Prediction of HLA-Associated Severe Cutaneous Adverse Drug Reactions
Source: Int J Mol Sci. 2026 May 8;27(10):4187. doi: 10.3390/ijms27104187 (PMC13207861; doi:10.3390/ijms27104187)
Supplement: Supplementary file 1 [file ijms-27-04187-s001.zip]

Archive with 3 entries (3 files):
- SupplementaryFileS1.pdf
- SupplementaryTableS1.xlsx
- SupplementaryTableS2.xlsx
