# Supplementary material for: Integrating Pharmacogenomics and Network Topology for Machine Learning Prediction of HLA-Associated Severe Cutaneous Adverse Drug Reactions
Source: Int J Mol Sci. 2026 May 8;27(10):4187. doi: 10.3390/ijms27104187 (PMC13207861; doi:10.3390/ijms27104187)
Supplement: Supplementary file 1 [file ijms-27-04187-s001.zip › SupplementaryTableS1.xlsx]

## Sheet: Sheet1
Table S1 List of top 100 features
Rank	Feature	Importance	p = position in protein sequence (protein_position_amino acid)
1	Cohort ethnicity_Mongols	0.019557	Number (For example, 1199) = Morgan fingerprint vector
2	Cohort ethnicity_Caucasian	0.015834
3	p_258_R	0.015616
4	1199	0.015346
5	p_434_D	0.014269
6	p_542_P	0.013438
7	p_268_E	0.012816
8	1088	0.011759
9	p_393_I	0.01168
10	p_589_S	0.010673
11	389	0.010142
12	p_555_H	0.009979
13	p_685_A	0.009245
14	p_572_N	0.008665
15	314	0.008618
16	p_264_A	0.008384
17	352	0.008028
18	p_241_S	0.007699
19	984	0.007633
20	p_269_E	0.007606
21	p_181_Y	0.007425
22	11	0.007306
23	p_415_N	0.007189
24	Degree_Centrality_ddi	0.006992
25	140	0.006733
26	323	0.006525
27	204	0.006508
28	p_845_D	0.006459
29	556	0.006124
30	p_542_S	0.006101
31	p_435_G	0.006095
32	p_391_R	0.006076
33	Eigenvector_Centrality_dsi	0.005961
34	p_181_F	0.005805
35	p_478_W	0.00572
36	p_754_R	0.005693
37	p_434_A	0.005518
38	772	0.005503
39	Degree_Centrality_dsi	0.005484
40	p_452_T	0.005469
41	Eigenvector_Centrality_ddi	0.005445
42	319	0.005273
43	p_254_Q	0.004977
44	p_757_E	0.004927
45	p_478_I	0.004912
46	p_685_E	0.004911
47	p_559_D	0.004867
48	926	0.004631
49	1	0.004624
50	p_480_R	0.004613
51	123	0.004595
52	p_685_T	0.00457
53	p_426_G	0.004541
54	p_556_D	0.004477
55	p_1281_N	0.004461
56	p_423_L	0.004421
57	p_254_L	0.004394
58	p_195_M	0.00439
59	p_480_S	0.004376
60	p_401_I	0.004369
61	p_397_Q	0.004343
62	p_241_T	0.004324
63	p_333_G	0.004257
64	1917	0.004245
65	p_268_M	0.004198
66	Cohort ethnicity_Diverse	0.004173
67	p_181_S	0.004141
68	p_621_T	0.004098
69	378	0.004038
70	p_669_L	0.004006
71	80	0.004006
72	p_685_V	0.003983
73	p_333_Q	0.003872
74	1152	0.003855
75	p_418_T	0.003844
76	p_349_E	0.003817
77	p_181_T	0.00375
78	p_393_N	0.003712
79	p_705_W	0.003648
80	p_194_A	0.003582
81	350	0.003575
82	p_508_V	0.003557
83	p_349_N	0.003546
84	p_478_L	0.003518
85	p_845_E	0.003513
86	p_181_H	0.003511
87	p_556_N	0.003491
88	1171	0.003434
89	435	0.003396
90	p_269_A	0.003362
91	713	0.003318
92	p_744_E	0.003289
93	p_480_M	0.003289
94	p_556_R	0.003248
95	p_333_R	0.003247
96	p_758_W	0.003234
97	p_621_K	0.003201
98	p_397_N	0.003114
99	p_668_Q	0.003061
100	p_452_I	0.003022
