# Supplementary material for: Integrating Pharmacogenomics and Network Topology for Machine Learning Prediction of HLA-Associated Severe Cutaneous Adverse Drug Reactions
Source: Int J Mol Sci. 2026 May 8;27(10):4187. doi: 10.3390/ijms27104187 (PMC13207861; doi:10.3390/ijms27104187)
Supplement: Supplementary file 1 [file ijms-27-04187-s001.zip › SupplementaryTableS2.xlsx]

## Sheet: Sheet1
Table S2 List of all false positives
Drug	Allele	Score
carbamazepine	A*33:03	6
carbamazepine	A*02:01	5
allopurinol	A*33:03	5
phenytoin	A*02:01	5
carbamazepine	B*15:02	4
carbamazepine	A*31:01	4
carbamazepine	B*40:01	4
carbamazepine	B*44:02	4
carbamazepine	B*46:01	4
carbamazepine	B*15:01	4
carbamazepine	B*57:01	3
allopurinol	B*58:01	3
phenytoin	A*02:06	3
phenytoin	A*24:02	3
phenytoin	A*03:01	3
lamotrigine	A*33:03	3
oxcarbazepine	B*15:01	3
lamotrigine	A*24:02	3
carbamazepine	B*15:11	3
phenytoin	B*13:01	2
oxcarbazepine	B*15:27	2
carbamazepine	A*02:06	2
carbamazepine	A*24:02	2
carbamazepine	B*58:01	2
carbamazepine	B*07:02	2
valproic acid	B*15:02	2
lamotrigine	B*15:11	2
carbamazepine	B*44:03	2
lamotrigine	B*13:01	2
carbamazepine	A*02:07	1
carbamazepine	A*01:01	1
carbamazepine	B*15:25	1
carbamazepine	B*15:21	1
carbamazepine	A*24:10	1
carbamazepine	B*13:10	1
oxcarbazepine	B*15:19	1
lamotrigine	B*15:02	1
lamotrigine	A*30:01	1
oxcarbazepine	B*15:58	1
